# Supplementary material for: MicroRNA Sequencing of Serum Exosomes Reveals miR205-5p as an Anti-Fibrogenic Factor Against Intestinal Fibrosis in Crohn’s Disease
Source: Int J Mol Sci. 2025 Apr 17;26(8):3778. doi: 10.3390/ijms26083778 (PMC12028105; doi:10.3390/ijms26083778)
Supplement: Supplementary file 1 [file ijms-26-03778-s001.zip]

Archive with 1 entries (1 files):
- ijms-3520869-supplementary.pdf
